# Supplementary material for: Assessment of the Effects of Chitosan, Chitooligosaccharides and Their Derivatives on Lemna minor
Source: Molecules. 2022 Sep 19;27(18):6123. doi: 10.3390/molecules27186123 (PMC9502776; doi:10.3390/molecules27186123)
Supplement: Supplementary file 1 [file molecules-27-06123-s001.zip]

Archive with 1 entries (1 files):
- molecules-1895038-supplementary.pdf
